# Supplementary material for: Signaling of Pigment-Dispersing Factor (PDF) in the Madeira Cockroach Rhyparobia maderae
Source: PLoS One. 2014 Sep 30;9(9):e108757. doi: 10.1371/journal.pone.0108757 (PMC4182629; doi:10.1371/journal.pone.0108757)
Supplement: Table S2 — Correlation coefficients of calcium levels at the timing of calcium peaks between any two isolated, dispersed pacemakers before and after PDF (500 nM) application. (XLSX) [file pone.0108757.s003.xlsx]

## Sheet: CCs
	before PDF application	before PDF application	after PDF application	after PDF application
	positive	negative	positive	negative
	0.193	-0.211	0.438	-0.362
	0.289	-0.426	0.251	-0.337
	0.19	-0.309	0.457	-0.39
	0.242	-0.312	0.233	-0.278
	0.157	-0.241	0.257	-0.289
	0.254	-0.344	0.228	-0.384
	0.371	-0.222	0.346	-0.34
	0.225	-0.245	0.373	-0.32
	0.282	-0.173	0.222	-0.263
	0.294	-0.255	0.352	-0.227
	0.254	-0.252	0.364	-0.371
	0.338	-0.277	0.231	-0.303
	0.43	-0.364	0.573	-0.228
	0.208	-0.222	0.255	-0.28
	0.388	-0.174	0.22	-0.376
	0.31	-0.179	0.383	-0.284
	0.354	-0.357	0.228	-0.231
	0.212	-0.175	0.279	-0.279
	0.25	-0.421	0.259	-0.375
	0.392	-0.237	0.338	-0.22
	0.176	-0.223	0.3	-0.312
	0.266	-0.195	0.27	-0.227
	0.337	-0.208	0.296	-0.218
	0.262	-0.226	0.321	-0.298
	0.348	-0.349	0.275	-0.277
	0.301	-0.192	0.349	-0.263
	0.224	-0.255	0.236	-0.262
	0.283	-0.351	0.23	-0.218
	0.192	-0.27	0.29	-0.269
	0.188	-0.226	0.24	-0.239
	0.243	-0.202	0.363	-0.275
	0.195	-0.242	0.409	-0.28
	0.232	-0.23	0.236	-0.276
	0.193	-0.191	0.22	-0.299
	0.186	-0.189	0.333	-0.323
	0.292	-0.231	0.221	-0.307
	0.217	-0.256	0.224	-0.338
	0.184	-0.2	0.429	-0.272
	0.214	-0.253	0.219	-0.253
	0.385	-0.274	0.248	-0.253
	0.185	-0.175	0.563	-0.24
	0.261	-0.07	0.474	-0.24
	0.241	-0.131	0.282	-0.293
	0.33	-0.192	0.308	-0.224
	0.267	-0.255	0.281	-0.298
	0.294	-0.263	0.308	-0.224
		-0.21	0.255	-0.237
		-0.346	0.276	-0.323
		-0.207	0.273	-0.253
		-0.369	0.232	-0.38
			0.238	-0.219
			0.403	-0.252
			0.322	-0.448
				-0.44
mean	0.263674	-0.24754	0.305868	-0.29013
standard error	0.01004	0.01017	0.01182	0.00785
