# Supplementary material for: Signaling of Pigment-Dispersing Factor (PDF) in the Madeira Cockroach Rhyparobia maderae
Source: PLoS One. 2014 Sep 30;9(9):e108757. doi: 10.1371/journal.pone.0108757 (PMC4182629; doi:10.1371/journal.pone.0108757)
Supplement: Table S3 — PDF-dependent reduction of INa. In whole-cell patch clamp recordings AMe neurons were stimulated with depolarizing voltage steps before and after application of PDF (2 min). I-V relationships for INa were generated and the respective curvilinear integrals (areas under the I-V curves; AUC) were used to calculate the percentage reduction of this current component. (XLSX) [file pone.0108757.s004.xlsx]

## Sheet: AUC INa block
	AUC before PDF	AUC after PDF	Difference	% Reduction
Cell 1	9394	7824	1570	16.7128
Cell 2	44049	26926	17123	38.8726
Cell 3	7906	5020	2886	36.5039
				30.6964	Mean
				12.168	SD
				7.02518	SEM
