# Supplementary material for: Signaling of Pigment-Dispersing Factor (PDF) in the Madeira Cockroach Rhyparobia maderae
Source: PLoS One. 2014 Sep 30;9(9):e108757. doi: 10.1371/journal.pone.0108757 (PMC4182629; doi:10.1371/journal.pone.0108757)
Supplement: Table S4 — PDF-dependent reduction of IK. In whole-cell patch clamp recordings AMe neurons were stimulated with depolarizing voltage steps before and after application of PDF (2 min). I-V relationships for IK were generated and the respective curvilinear integrals (areas under the I-V curves; AUC) were used to calculate the percentage reduction of this current component. (XLSX) [file pone.0108757.s005.xlsx]

## Sheet: AUC IK block
	AUC before PDF	AUC after PDF	Difference	% Reduction
Cell 1	168539	130353	38186.5	22.6573
Cell 2	189503	133621	55881.7	29.4886
Cell 3	189239	114973	74265.5	39.2443
Cell 4	118895	81307.9	37587.3	31.6138
Cell 5	126078	94681.1	31396.5	24.9025
Cell 6	174776	95672.5	79103.9	45.2601
Cell 7	170600	73888	96712.1	56.6893
Cell 8	217956	106146	111810	51.2994
Cell 9	284064	211984	72080	25.3745
Cell 10	101462	57030.9	44430.9	43.7907
				37.0321	Mean
				11.945	SD
				3.77736	SEM
